# Supplementary material for: PSG9 Stimulates Increase in FoxP3+ Regulatory T-Cells through the TGF-β1 Pathway
Source: PLoS One. 2016 Jul 7;11(7):e0158050. doi: 10.1371/journal.pone.0158050 (PMC4936685; doi:10.1371/journal.pone.0158050)
Supplement: S1 File — (XLSX) [file pone.0158050.s001.xlsx]

## Sheet: Fig. 3 Data set
		Part A
		Standard Curve
		TGFbeta (pg/ml)	RLU
		62.5	1.35364
		125	2.55638
		250	4.65993
		500	9.55823
		1000	19.5543
		2000	23.5859
		Media	CEACAM9-Fc 75nM	PSG9-Fc 75nM	CEACAM9-Fc 150nM	PSG9-Fc 150nM
		310.824	378.026	578.038	366.155	807.116
		309.691	358.421	608.879	369.857	700.273
		310.341	324.377	589.941	368.737	702.148
		Part B
		Standard Curve
		TGFbeta (pg/ml)	RLU
		0	6.94
		62.5	10.51
		125	16.9706
		250	28.7048
		500	57.8355
		1000	90.4472
		2000	123.698
			PSG9-Fc
		CEACAM9-Fc	IgG	1D11	DMSO	SB
		303.464	503.237	6.94	536.851	6.94
		293.604	565.11	6.94	521.528	6.94
		312.329	557.932	6.94	561.617	6.94
		Part C
		nM
		62.5	125	250
		FLAG-Fc
		240.206	316.234	294.16
		217.002	340.163	309.885
		244.34	314.981	305.025
		PSG9-Fc
		429.235	615.724	701.934
		411.24	656.537	773.152
		448.091	624.099	673.811

## Sheet: Fig. 4 Data set
Part 4B
		TGFb1 ug/ml
		3	6	12
	FLAG-Fc	211.12	211.4	216.86
		238	246.82	264.6
		254.8	282.8	256.2
	PSG9N-Fc	624.4	861.98	1257.2
		638.4	926.8	1359.96
		781.2	1085.84	1283.8
Part 4C
		TGFb1 ug/ml
		Media	PSG9N-Fc	FLAG-Fc
	Donor 1	721.045	733.726	718.524
		726.826	795.951	741.275
		808.519	760.723	734.333
	Donor 2	500.491	539.049	465.116
		503.012	490.955	461.104
		459.736	509.286	494.059
	Donor 3	1375.77	1339.74	1232.65
		1367.27	1267.24	1237.67
		1314.64	1378.36	1323.59

## Sheet: Fig. 5 Data set
Figure 5
Part A
Fold Change								Raw
Dosage	PSG9			Flag				Dosage	PSG9			Flag
10	1	1.06	1.06	1.13	0.87	0.98		10	2.9	3.03	3.08	3.25	2.52	2.96
25	1.24	1.2	0.53	0.99	0.86	1.17		25	3.52	3.46	1.57	2.81	2.52	2.35
40	1.31	1.62	1.18	1.21	0.89	0.8		40	3.86	4.81	3.52	3.47	2.55	3.46
80	1.6	1.71	1.56	0.98	0.98	1.01		80	4.51	5.05	4.54	2.79	2.88	2.96
Part B/C
IL-2 Only			PSG9			PSG9 + Inhib			Flag			Flag + Inhib
2.02	2.06	2.16	8.63	9.16	13.7	1.96	1.74	2.26	2.84	2.37	2.46	1.97	2.13	1.67
Part D
Fold Change						Raw
Meda Only	20 ug/ml	40 ug/ml	80 ug/ml	120 ug/ml		Meda Only	20 ug/ml	40 ug/ml	80 ug/ml	120 ug/ml
1	1.22	1.4	1.29	1.76		5.09	6.21	7.11	6.57	8.96
1	1.11	1.36	1.73	2		4.94	5.47	6.72	8.57	9.88
1	1.21	1.35	1.54	2.19		5.8	6.5	7.28	8.3	11.8
Part E/F
IL-2 Only			PSG9			PSG9 + Inhib			Flag			Flag + Inhib
13.1	9.46	10.3	21.5	19.2	22.9	8.08	8.26	6.7	9.25	13.1	10.3	7.23	7.1	5.58

## Sheet: Fig. 6 Data set
Figure 6
Part A
PSG9	Flag
20.6	23.6
25.4	20.7
26.9	27.4
Part B
Media	PSG9	Flag
3.39	5.65	3.03
2.32	7.94	3.03
4.52	8.65	4.97

## Sheet: Fig. 7 Data set
Figure 7
Part A
Media Only									Flag									PSG9
8458.88	9407.66	8420.58	8573.9	8438.45	9257.66	8113.88	7675.43	8495.71	7340.84	7285.48	7383.65	8545.76	7683.94	10367.5	8303.07	8753.25	7733.18	2521.09	2322.97	3121.37	3255.98	3972.7	3053.51	2958.74	3699.37	3450.97
Part B
No TGFbeta Inhibitor										TGFbeta Inhibitor
Media				2878.64	2447.09	2968.35	3610.06	3284.81	3532.6	Media
Flag	3930.31	4325.96	4023.24	2321.92	1819.23	2587.93	1825.09	1625.75	1752.33	Flag	4166.15	2834.41	2811.4	3678.52	2916.63	4013.28	2643.05	2268.03	3119.83
PSG9	992.167	1661.25	1535.99	858.234	888.432	1727.1	800.533	969.638	953.875	PSG9	6226.9	6463.73	6601.44	5396.54	4633.14	6408.73	4524.63	4408.14	4845.56
Part C
Fold Change					Raw
IL-2		IL-6			IL-2		IL-6
Media Only	PSG9	Media Only	PSG9		Media Only	PSG9	Media Only	PSG9
1	0.0675364	1	0.33513		0.14692	0.0529877	1.06492e-05	4.70785e-06
1	0.0502549	1	0.0233569		0.197647	0.039429	1.57739e-05	3.28114e-07
1	0.0729125	1	0.0667399		0.159475	0.0572056	1.57204e-05	9.37551e-07

## Sheet: Fig. 8 Data set
Figure 8
Part A
TNFalpha			IFNgamma			CCL3			GMCSF			CCL4			CCL2			IL-13			IL-9
IL-2 Only	Flag	PSG9	IL-2 Only	Flag	PSG9	IL-2 Only	Flag	PSG9	IL-2 Only	Flag	PSG9	IL-2 Only	Flag	PSG9	IL-2 Only	Flag	PSG9	IL-2 Only	Flag	PSG9	IL-2 Only	Flag	PSG9
25.51	34.1	16.28	63.6	84.77	12.1	350.52	395.43	161.11	58.79	42.68	16.3	1175.04	1530.79	790.38	1016.39	1194.65	710.44	106.53	100.53	50.92	189.3	385.91	1134.69
26.05	35.09	17.39	60.49	82.94	17.05	356.38	401.02	162.47	56.07	42.94	15.11	1243.12	1570.07	845.83	1032.77	1236.47	705.58	83.83	74.59	32.85	189.3	389.93	1126.5
32.6	33.9	21.62	106.31	96.66	61.53	342.68	296.15	166.56	38.28	31.94	18.63	1223.01	1146.93	898.56	1061.16	941.16	776.93	52.53	62.08	36.2	647.06	765.05	1662.14
31.38	34	21.62	102.17	97.94	63.6	321.68	298.99	158.09	40.36	28.7	20.93	1175.04	1118.28	836.79	983.28	979.1	790.83	74.59	52.53	52.53	635.66	759.94	1572.65
22.98	25.29	15.78	54.03	51.8	38.65	248.37	214.22	142.2				898.56	799.83	552.79	720.12	671.07	572.59				339.39	492.85	685.98
24.09	25.51	16.03	56.22	51.8	36.05	257.07	211.58	143.85				881.26	790.38	669.05	762.92	744.04	550.78				330.43	486.02	707.6
Part B
CCL3		CCL4		IL-5		IL-6		GMCSF
Media Only	PSG9 80 ug	Media Only	PSG9 80 ug	Media Only	PSG9 80 ug	Media Only	PSG9 80 ug	Media Only	PSG9 80 ug
1	0.59	1	0.63	1	0.75	1	0.61	1	0.74
1	0.61	1	0.6	1	0.75	1	0.69	1	0.62
1	0.75	1	0.78	1	0.43	1	0.62	1	0.75
