# Supplementary material for: PSG9 Stimulates Increase in FoxP3+ Regulatory T-Cells through the TGF-β1 Pathway
Source: PLoS One. 2016 Jul 7;11(7):e0158050. doi: 10.1371/journal.pone.0158050 (PMC4936685; doi:10.1371/journal.pone.0158050)
Supplement: S3 File — RAW264.7 cells were treated with PSG9N in the presence of SB-431542, and showed a significant increase in TGF-β1 in the cell supernatant when compared to protein-control treated cells, indicating that the observed increase in TGF-β1 is not due to a positive feedback loop. Additional supporting information for FACS data for Figs 5 and 6 is available at https://figshare.com/s/dea1406c002c1d6ea7d8. (XLSX) [file pone.0158050.s003.xlsx]

## Sheet: Sheet1
	TGFbeta1 ELISA RAW 264.7 Supernatant
	PSG9N treatment with TGFbeta receptor inhibitor
		TGFbeta1 pg/ml
			mean		Treatment	mean	SEM	p val vs ctrl
	PSG9N-Fc 6μg/ml + 5μM SB431542	637.943	616.767		PSG9N-Fc 6μg/ml + 5μM SB431542	616.767	17.1653	0.0014186
		629.58			PSG9N-Fc 6μg/ml + DMSO	627.7	26.6976	0.00498942
		582.777			FC Control 6μg/ml + 5μM SB431542	282.914	32.0603
	PSG9N-Fc 6μg/ml + DMSO	675.258	627.7		FC Control 6μg/mll +DMSO	269.456	28.8055
		575.762
		632.079
	FC Control 6μg/ml + 5μM SB431542	292.205	282.914
		280.329
		276.208
	FC Control 6μg/mll +DMSO	258.893	269.456
		278.483
		270.991
